# Supplementary material for: Molecular and Phylogenetic Characterization of Non-O157 Shiga Toxin-Producing Escherichia coli Strains in China
Source: Front Cell Infect Microbiol. 2016 Nov 2;6:143. doi: 10.3389/fcimb.2016.00143 (PMC5089976; doi:10.3389/fcimb.2016.00143)
Supplement: Table S1 — Characterization of 301 non−O157 STEC isolates analyzed in this study. [file Table1.XLSX]

## Sheet: Sheet1
Strain	Source	Location	Year	Serotype	ST	stx1	stx2	eae	ehxA	astA	efa1	saa	paa	toxB
STEC476	antelope	Hoh Xil	2014	O102:H8	13	1a	-	-	-	-	-	+	-	-
STEC477	antelope	Hoh Xil	2014	O50:H14	33	1a	-	-	+	-	-	+	-	-
STEC353	beef	Beijing	2013	O128:H2	25	1c	2b	-	-	-	-	+	-	-
STEC354	beef	Beijing	2014	O128:H2	25	1c	2b	-	-	-	-	+	-	-
STEC355	beef	Beijing	2014	O128:H2	25	1c	2b	-	-	-	-	+	-	-
STEC304	beef	Beijing	2013	O40:H8	26	-	2a	-	+	-	-	+	-	-
STEC305	beef	Beijing	2013	O40:H8	26	-	2a	-	+	-	-	+	-	-
STEC378	beef	Beijing	2014	O116:H21	58	1a	2a	-	+	-	-	-	-	-
STEC374	beef	Beijing	2014	O8:H30	88	-	2a	-	-	-	-	+	-	-
STEC375	beef	Beijing	2014	O20:H21	155	-	2e	-	-	-	-	-	-	-
STEC348	beef	Beijing	2014	O103:H25	343	1a	-	+	+	-	-	-	+	-
STEC350	beef	Beijing	2014	O103:H25	343	1a	-	+	+	-	-	-	+	-
STEC365	beef	Beijing	2014	O12:HNT	659	-	2c	+	+	-	-	-	-	-
STEC366	beef	Beijing	2014	O128:H2	937	1c	-	-	-	-	-	+	-	-
STEC349	beef	Beijing	2014	O98:H30	993	-	2e	-	-	-	-	-	-	-
STEC351	beef	Beijing	2014	O98:H30	993	-	2e	-	+	-	-	-	-	-
STEC313	beef	Beijing	2013	O100:H19	1611	-	2e	-	-	-	-	-	-	-
STEC372	beef	Sichuan	2014	O76:H21	1611	1a	-	-	+	-	-	+	-	-
STEC300	beef	Sichuan	2013	O96:H19	1611	-	2a	-	+	-	-	+	-	-
STEC302	beef	Sichuan	2013	O22:H16	4145	-	2b	-	-	-	-	-	-	-
STEC316	beef	Beijing	2014	O100:H19	4439	-	2e	-	-	-	-	-	-	-
STEC347	beef	Beijing	2014	O110:H16	4442	1c	-	-	-	+	-	+	-	-
STEC371	beef	Sichuan	2014	O84:H20	4444	1d	-	-	-	-	-	-	-	-
STEC282	cattle	Heilongjiang	2012	O181:H4	10	-	2d	-	-	-	-	-	-	-
STEC284	cattle	Heilongjiang	2012	ONT:H9	10	-	2g	-	-	-	-	-	-	-
STEC286	cattle	Heilongjiang	2012	O81:H31	101	-	2d	-	+	-	-	+	-	-
STEC288	cattle	Heilongjiang	2012	O81:H31	101	-	2d	-	+	-	-	+	-	-
STEC033	cattle	Heilongjiang	2009	O113:H19	443	1a	2a	-	+	-	-	+	-	-
STEC281	cattle	Heilongjiang	2012	O22:H8	446	1a	2d	-	+	-	-	+	-	-
STEC276	cattle	Heilongjiang	2012	ONT:H30	540	-	2g	-	-	-	-	-	-	-
STEC278	cattle	Heilongjiang	2012	ONT:H30	540	-	2g	-	-	-	-	-	-	-
STEC280	cattle	Heilongjiang	2012	ONT:H30	540	-	2g	-	-	-	-	-	-	-
STEC461	cattle	Shandong	2015	Orough:HNT	659	-	2c	+	+	-	-	-	-	-
STEC283	cattle	Heilongjiang	2012	ONT:H9	6640	-	2g	-	-	-	-	-	-	-
STEC285	cattle	Heilongjiang	2012	O81:H31	6641	-	2d	-	+	-	-	+	-	-
STEC322	chicken	Beijing	2014	O176:H4	4441	1c	-	-	+	-	-	+	-	-
STEC397	diarrheal patient	Henan	2013	O130:H8	13	1c	-	-	-	-	-	-	-	-
STEC398	diarrheal patient	Henan	2013	O130:H8	13	1c	-	-	-	-	-	-	-	-
STEC399	diarrheal patient	Henan	2013	O130:H8	13	1c	-	-	-	-	-	-	-	-
STEC402	diarrheal patient	Henan	2013	O117:H8	13	1c	-	-	-	-	-	+	-	-
STEC403	diarrheal patient	Henan	2013	O117:H8	13	1c	-	-	-	-	-	+	-	-
STEC405	diarrheal patient	Henan	2013	O117:H8	13	1c	-	-	-	-	-	+	-	-
STEC400	diarrheal patient	Henan	2013	O130:H8	13	1c	-	-	-	-	-	+	-	-
STEC401	diarrheal patient	Henan	2013	O130:H8	13	1c	-	-	-	-	-	+	-	-
STEC404	diarrheal patient	Henan	2013	O130:H8	13	1c	-	-	-	-	-	+	-	-
STEC437	diarrheal patient	Shenzhen	2010	O111:H8	16	1a	-	-	+	-	+	-	+	-
STEC406	diarrheal patient	Shanghai	2012	O26:H11	21	1a	-	+	+	-	+	-	+	+
STEC411	diarrheal patient	Shanghai	2013	O26:H11	21	1a	-	+	+	-	+	-	+	+
STEC416	diarrheal patient	Shanghai	2014	O26:H11	21	1a	-	+	+	-	+	-	+	+
STEC412	diarrheal patient	Shanghai	2013	O112ab:H8	75	1a	-	-	-	-	-	-	-	-
STEC408	diarrheal patient	Shanghai	2013	O21:H25	155	1a	-	-	-	-	-	-	-	-
STEC415	diarrheal patient	Shanghai	2014	O84:H2	306	1a	-	+	+	-	-	-	+	-
STEC407	diarrheal patient	Shanghai	2012	O5:HNT	342	1a	-	+	+	-	+	-	+	-
STEC031	diarrheal patient	Henan	2011	O107:H7	504	1a	-	-	-	+	-	-	-	-
STEC032	diarrheal patient	Henan	2011	O107:H7	504	1a	-	-	-	+	-	-	-	-
STEC413	diarrheal patient	Shanghai	2014	O20:H30	710	-	2g	-	-	-	-	-	-	-
STEC409	diarrheal patient	Shanghai	2013	ONT:H30	993	-	2e	-	-	-	-	-	-	-
STEC414	diarrheal patient	Shanghai	2014	O104:H7	1817	1c	-	-	-	-	-	-	-	-
STEC309	diarrheal patient	Sichuan	2013	O48:H21	4267	-	2e	-	-	-	-	-	-	-
STEC410	diarrheal patient	Shanghai	2013	O149:H10	6198	1c	-	-	-	-	-	+	-	-
STEC323	duck	Beijing	2014	O176:H4	4441	1c	-	-	+	-	-	+	-	-
STEC006	goat	Henan	2011	O45:H2	25	1c	2d	-	+	-	-	-	-	-
STEC007	goat	Henan	2011	O91:H14	33	1c	2d	-	+	-	-	+	-	-
STEC009	goat	Henan	2011	O91:H14	33	1c	2d	-	+	-	-	+	-	-
STEC019	goat	Henan	2011	O12:H21	155	1a	-	-	-	-	-	-	-	-
STEC020	goat	Henan	2011	O12:H21	155	1a	-	-	-	-	-	-	-	-
STEC018	goat	Henan	2011	O15:H21	155	1a	-	-	-	-	-	-	-	-
STEC029	goat	Henan	2011	O15:H21	155	1c	-	-	-	-	-	-	-	-
STEC012	goat	Henan	2011	O21:H25	155	1a	-	-	-	-	-	-	-	-
STEC013	goat	Henan	2011	O21:H25	155	1a	-	-	-	-	-	-	-	-
STEC014	goat	Henan	2011	O21:H25	155	1a	-	-	-	-	-	-	-	-
STEC021	goat	Henan	2011	O21:H25	155	1a	-	-	-	-	-	-	-	-
STEC030	goat	Henan	2011	ONT:H21	155	1a	-	-	-	-	-	-	-	-
STEC028	goat	Henan	2011	ONT:H21	155	1c	-	-	-	-	-	-	-	-
STEC005	goat	Henan	2011	O39:H19	162	-	2e	-	-	-	-	-	-	-
STEC011	goat	Henan	2011	O103:H8	446	1c	-	-	+	-	-	-	-	-
STEC024	goat	Henan	2011	O103:H8	446	1c	-	-	+	-	-	-	-	-
STEC025	goat	Henan	2011	O103:H8	446	1c	-	-	+	-	-	-	-	-
STEC015	goat	Henan	2011	O103:H8	906	1c	-	-	+	-	-	-	-	-
STEC016	goat	Henan	2011	O103:H8	906	1c	-	-	+	-	-	-	-	-
STEC023	goat	Henan	2011	O103:H8	906	1c	-	-	+	-	-	-	-	-
STEC026	goat	Henan	2011	O103:H8	906	1c	-	-	+	-	-	-	-	-
STEC027	goat	Henan	2011	O103:H8	906	1c	-	-	+	-	-	-	-	-
STEC003	goat	Henan	2011	O45:H2	937	1c	2d	-	-	-	-	-	-	-
STEC008	goat	Henan	2011	O21:H25	971	-	2d	-	-	-	-	-	-	-
STEC004	goat	Henan	2011	O118:H16	2010	-	2d	-	-	-	-	-	-	-
STEC022	goat	Henan	2011	O21:H25	2460	1a	-	-	-	-	-	-	-	-
STEC017	goat	Henan	2011	O141ac:H25	2467	-	2g	-	+	-	-	-	+	-
STEC010	goat	Henan	2011	O110:H16	2468	1a	2d	-	-	-	-	-	-	-
STEC435	healthy carrier	Qinghai	2013	O91:H14	33	1a	2b	-	+	-	-	-	-	-
STEC438	healthy carrier	Shenzhen	2014	ONT:H21	40	1c	-	-	-	-	-	-	-	-
STEC434	healthy carrier	Shenzhen	2014	O43:H2	937	-	2d	-	-	+	-	+	-	-
STEC306	mutton	Beijing	2013	O8:H9	23	-	2e	-	-	-	-	-	-	-
STEC307	mutton	Beijing	2013	O8:H9	23	-	2e	-	-	-	-	-	-	-
STEC308	mutton	Beijing	2013	O8:H9	23	-	2e	-	-	-	-	-	-	-
STEC376	mutton	Beijing	2014	O128:H2	25	1c	2b	-	+	-	-	-	-	-
STEC359	mutton	Beijing	2014	O128:H2	25	1c	2b	-	-	-	-	+	-	-
STEC321	mutton	Beijing	2014	O128:H2	25	1c	2b	-	+	-	-	+	-	-
STEC364	mutton	Beijing	2014	O128:H2	25	1c	2b	-	+	-	-	+	-	-
STEC362	mutton	Beijing	2014	O91:H14	33	1a	2b	-	-	-	-	+	-	-
STEC317	mutton	Beijing	2014	ONT:H21	40	1c	-	-	-	-	-	+	-	-
STEC344	mutton	Beijing	2014	O8:H30	88	-	2e	-	-	-	-	-	-	-
STEC361	mutton	Beijing	2014	O21:H25	155	1a	-	-	-	-	-	-	-	-
STEC373	mutton	Sichuan	2014	O21:H25	155	1a	-	-	-	-	-	-	-	-
STEC370	mutton	Sichuan	2014	O113:H7	278	1c	-	-	+	-	-	+	-	-
STEC369	mutton	Beijing	2014	O22:H16	295	-	2d	-	+	-	-	+	-	-
STEC377	mutton	Beijing	2014	O5:H9	342	1a	-	+	+	-	+	+	+	-
STEC320	mutton	Beijing	2014	O5:H19	447	1c	2b	-	+	-	-	+	-	-
STEC356	mutton	Beijing	2014	O161:H19	675	1c	-	-	+	-	-	+	-	-
STEC381	mutton	Beijing	2014	O120:H30	993	-	2e	-	-	-	-	-	-	-
STEC367	mutton	Beijing	2014	O100:H19	1611	-	2e	-	-	-	-	-	-	-
STEC358	mutton	Beijing	2014	O104:H7	2283	1c	-	-	-	-	-	+	-	-
STEC363	mutton	Beijing	2014	O104:H7	2283	1c	-	-	-	-	-	+	-	-
STEC368	mutton	Beijing	2014	O104:H7	2283	1c	-	-	-	-	-	+	-	-
STEC357	mutton	Beijing	2014	O176:H4	4441	1c	-	-	+	-	-	+	-	-
STEC360	mutton	Beijing	2014	O176:H4	4441	1c	-	-	+	-	-	+	-	-
STEC319	mutton	Beijing	2014	O176:H4	4441	1c	2b	-	+	-	-	+	-	-
STEC352	mutton	Beijing	2014	O120:H16	4443	1c	-	-	-	-	-	-	-	-
B05	pig	Beijing	2011	O2:H32	10	-	2e	-	-	-	-	-	-	-
B06	pig	Beijing	2011	O2:H32	10	-	2e	-	-	-	-	-	-	-
C09	pig	Chongqing	2012	O116:H11	88	-	2e	-	-	+	-	-	-	-
B26	pig	Beijing	2011	ONT:H19	88	-	2e	-	-	+	-	-	-	-
B24	pig	Beijing	2011	ONT:H19	88	-	2e	-	-	+	-	-	-	-
B25	pig	Beijing	2011	ONT:H19	88	-	2e	-	-	+	-	-	-	-
B80	pig	Beijing	2011	ONT:H19	88	-	2e	-	-	+	-	-	-	-
B79	pig	Beijing	2011	O143:H38	206	-	2e	-	-	-	-	-	-	-
B54	pig	Beijing	2012	ONT:H38	206	-	2e	-	-	-	-	-	-	-
B53	pig	Beijing	2012	ONT:H38	206	-	2e	-	-	-	-	-	-	-
B71	pig	Beijing	2012	O20:H30	361	-	2e	-	-	+	-	-	-	-
B16	pig	Beijing	2011	ONT:H30	361	-	2e	-	-	+	-	-	-	-
B48	pig	Beijing	2011	O86:H11	501	-	2e	-	-	+	-	-	-	-
B68	pig	Beijing	2011	O86:H11	501	-	2e	-	-	+	-	-	-	-
B32	pig	Beijing	2011	O114:H30	540	-	2e	-	-	-	-	-	-	-
B08	pig	Beijing	2011	ONT:H30	540	-	2e	-	-	-	-	-	-	-
B41	pig	Beijing	2011	ONT:H30	540	-	2e	-	-	-	-	-	-	-
B07	pig	Beijing	2011	ONT:H30	540	-	2e	-	-	-	-	-	-	-
B52	pig	Beijing	2011	ONT:H30	540	-	2e	-	-	-	-	-	-	-
B18	pig	Beijing	2011	O20:H30	540	-	2e	-	-	+	-	-	-	-
B49	pig	Beijing	2011	ONT:H30	540	-	2e	-	-	+	-	-	-	-
G04	pig	Guizhou	2012	O87:H10	641	-	2e	-	-	-	-	-	-	-
B03	pig	Beijing	2011	ONT:H33	694	-	2e	-	-	+	-	-	-	-
B10	pig	Beijing	2011	O172:H30	710	-	2e	-	-	+	-	-	-	-
B11	pig	Beijing	2011	O172:H30	710	-	2e	-	-	+	-	-	-	-
B34	pig	Beijing	2011	O172:H30	710	-	2e	-	-	+	-	-	-	-
C12	pig	Chongqing	2012	O20:H26	710	-	2e	-	-	+	-	-	-	-
C15	pig	Chongqing	2012	O20:H26	710	-	2e	-	-	+	-	-	-	-
B29	pig	Beijing	2011	O20:H30	710	-	2e	-	-	+	-	-	-	-
C11	pig	Chongqing	2012	O20:H30	710	-	2e	-	-	+	-	-	-	-
C17	pig	Chongqing	2012	O20:H30	710	-	2e	-	-	+	-	-	-	-
B12	pig	Beijing	2011	O20:H30	710	-	2e	-	-	+	-	-	-	-
B13	pig	Beijing	2011	O20:H30	710	-	2e	-	-	+	-	-	-	-
B14	pig	Beijing	2011	O20:H30	710	-	2e	-	-	+	-	-	-	-
B15	pig	Beijing	2011	O20:H30	710	-	2e	-	-	+	-	-	-	-
B19	pig	Beijing	2011	O20:H30	710	-	2e	-	-	+	-	-	-	-
B20	pig	Beijing	2011	O20:H30	710	-	2e	-	-	+	-	-	-	-
B28	pig	Beijing	2011	O20:H30	710	-	2e	-	-	+	-	-	-	-
B30	pig	Beijing	2011	O20:H30	710	-	2e	-	-	+	-	-	-	-
B50	pig	Beijing	2011	O20:H30	710	-	2e	-	-	+	-	-	-	-
B60	pig	Beijing	2012	O20:H30	710	-	2e	-	-	+	-	-	-	-
B63	pig	Beijing	2011	O20:H30	710	-	2e	-	-	+	-	-	-	-
C16	pig	Chongqing	2012	O20:H30	710	-	2e	-	-	+	-	-	-	-
C24	pig	Chongqing	2012	O20:H30	710	-	2e	-	-	+	-	-	-	-
C25	pig	Chongqing	2012	O20:H30	710	-	2e	-	-	+	-	-	-	-
B17	pig	Beijing	2011	ONT:H30	710	-	2e	-	-	+	-	-	-	-
B31	pig	Beijing	2011	ONT:H30	710	-	2e	-	-	+	-	-	-	-
C13	pig	Chongqing	2012	O20:H30	710	-	2e	-	+	+	-	-	+	-
B55	pig	Beijing	2012	ONT:H17	953	-	2e	-	-	-	-	-	+	-
B56	pig	Beijing	2012	ONT:H17	953	-	2e	-	-	-	-	-	+	-
B39	pig	Beijing	2011	ONT:H30	993	-	2e	-	-	-	-	-	-	-
C19	pig	Chongqing	2012	ONT:H30	993	-	2e	-	-	-	-	-	-	-
B04	pig	Beijing	2011	ONT:H30	993	-	2e	-	-	-	-	-	-	-
B21	pig	Beijing	2011	ONT:H30	993	-	2e	-	-	-	-	-	-	-
B22	pig	Beijing	2011	ONT:H30	993	-	2e	-	-	-	-	-	-	-
B35	pig	Beijing	2011	ONT:H30	993	-	2e	-	-	-	-	-	-	-
B36	pig	Beijing	2011	ONT:H30	993	-	2e	-	-	-	-	-	-	-
B37	pig	Beijing	2011	ONT:H30	993	-	2e	-	-	-	-	-	-	-
B38	pig	Beijing	2011	ONT:H30	993	-	2e	-	-	-	-	-	-	-
B40	pig	Beijing	2011	ONT:H30	993	-	2e	-	-	-	-	-	-	-
B61	pig	Beijing	2012	ONT:H30	993	-	2e	-	-	-	-	-	-	-
B62	pig	Beijing	2012	ONT:H30	993	-	2e	-	-	-	-	-	-	-
C18	pig	Chongqing	2012	ONT:H30	993	-	2e	-	-	-	-	-	-	-
B64	pig	Beijing	2011	ONT:H30	993	-	2e	-	-	+	-	-	-	-
B77	pig	Beijing	2012	ONT:H30	993	-	2e	-	-	+	-	-	-	-
B09	pig	Beijing	2011	ONT:H30	1294	-	2e	-	-	-	-	-	-	-
B02	pig	Beijing	2011	ONT:H21	1494	-	2e	-	-	+	-	-	-	-
B01	pig	Beijing	2011	ONT:H21	1494	-	2e	-	-	+	-	-	-	-
C22	pig	Chongqing	2012	O100:H20	2514	-	2e	-	-	-	-	-	-	-
B42	pig	Beijing	2011	ONT:H20	2514	-	2e	-	-	-	-	-	-	-
B43	pig	Beijing	2011	ONT:H20	2514	-	2e	-	-	-	-	-	-	-
B44	pig	Beijing	2011	ONT:H20	2514	-	2e	-	-	-	-	-	-	-
B45	pig	Beijing	2011	ONT:H20	2514	-	2e	-	-	-	-	-	-	-
C23	pig	Chongqing	2012	O100:H20	2514	-	2e	-	-	+	-	-	-	-
G05	pig	Guizhou	2012	O100:H20	2514	-	2e	-	+	-	-	-	+	-
G02	pig	Guizhou	2012	O100:H20	2514	-	2e	-	-	+	-	-	+	-
C08	pig	Chongqing	2012	O2:H32	3628	-	2e	-	-	-	-	-	-	-
C01	pig	Chongqing	2012	O2:H32	3628	-	2e	-	-	-	-	-	-	-
C02	pig	Chongqing	2012	O2:H32	3628	-	2e	-	-	-	-	-	-	-
C03	pig	Chongqing	2012	O2:H32	3628	-	2e	-	-	-	-	-	-	-
C04	pig	Chongqing	2012	O2:H32	3628	-	2e	-	-	-	-	-	-	-
C05	pig	Chongqing	2012	O2:H32	3628	-	2e	-	-	-	-	-	-	-
C06	pig	Chongqing	2012	O2:H32	3628	-	2e	-	-	-	-	-	-	-
C07	pig	Chongqing	2012	O2:H32	3628	-	2e	-	-	-	-	-	-	-
C10	pig	Chongqing	2012	ONT:H32	3628	-	2e	-	-	-	-	-	-	-
B70	pig	Beijing	2011	O9:H30	3629	-	2e	-	-	+	-	-	-	-
B69	pig	Beijing	2011	O9:H30	3629	-	2e	-	-	+	-	-	-	-
B51	pig	Beijing	2011	ONT:H30	3629	-	2e	-	-	+	-	-	-	-
B65	pig	Beijing	2011	ONT:H30	3629	-	2e	-	-	+	-	-	-	-
G01	pig	Guizhou	2012	O159:H16	3630	-	2e	-	-	+	-	-	+	-
G03	pig	Guizhou	2012	ONT:H7	3631	-	2e	-	-	+	-	-	+	-
C14	pig	Chongqing	2012	O76:H25	3633	-	2e	-	-	-	-	-	-	-
G06	pig	Guizhou	2012	ONT:H7	3634	-	2e	-	-	+	-	-	-	-
15ST441	pika	Yushu tibetan	2015	O49:H21	40	-	2b	-	-	-	-	-	-	-
15ST444	pika	Yushu tibetan	2015	O49:H21	40	-	2b	-	-	-	-	-	-	-
12ST455	pika	Yushu tibetan	2012	O82:H19	162	1a	-	-	+	-	-	+	-	-
15ST439	pika	Yushu tibetan	2015	O169:H8	297	-	2b	-	+	-	-	+	-	-
12ST457	pika	Yushu tibetan	2012	O170:H8	297	-	2d	-	+	-	-	+	-	-
15ST446	pika	Yushu tibetan	2015	O96:H8	297	-	2d	-	+	-	-	+	-	-
15ST445	pika	Yushu tibetan	2015	O81:H21	737	-	2a	-	+	-	-	+	-	-
12ST458	pika	Yushu tibetan	2012	O74:H8	906	1a	2d	-	+	-	-	+	-	-
15ST440	pika	Yushu tibetan	2015	O74:H8	906	-	2a+2d	-	+	-	-	+	-	-
13ST298	pika	Yushu tibetan	2013	O74:H8	906	-	2d	-	+	-	-	+	-	-
12ST452	pika	Yushu tibetan	2012	O8 :H2	1001	-	2d	-	+	-	-	+	-	-
12ST453	pika	Yushu tibetan	2012	O8 :H2	1001	-	2d	-	+	-	-	+	-	-
12ST454	pika	Yushu tibetan	2012	O8 :H2	1001	-	2d	-	+	-	-	+	-	-
12ST459	pika	Yushu tibetan	2012	O8:H2	1001	-	2d	-	+	-	-	+	-	-
15ST443	pika	Yushu tibetan	2015	O119:H19	3686	1a	-	-	+	-	-	+	-	-
12ST456	pika	Yushu tibetan	2012	O2:H45	3692	1a	-	-	-	+	-	-	-	-
15ST442	pika	Yushu tibetan	2015	O2:H45	3692	1a	-	-	-	+	-	-	-	-
15ST447	pika	Yushu tibetan	2015	O2:H45	3692	1a	-	-	-	+	-	-	-	-
12ST451	pika	Yushu tibetan	2012	O8:H16	3883	-	2b	-	-	-	-	-	-	-
15ST449	pika	Yushu tibetan	2015	O163:19	3884	-	2b	-	-	-	-	-	-	-
15ST448	pika	Yushu tibetan	2015	O120:H9	5653	1a	2d	-	+	-	-	+	-	-
15ST450	pika	Yushu tibetan	2015	O159:H21	5741	1a	2d	-	+	-	-	+	-	-
STEC346	pork	Beijing	2014	O8:H19	88	-	2e	-	+	+	-	-	-	-
STEC379	pork	Beijing	2014	O8:H19	162	-	2e	-	-	-	-	-	-	-
STEC384	pork	Beijing	2014	O8:H19	162	-	2e	-	-	+	-	-	-	-
STEC301	pork	Sichuan	2013	O141:H29	206	-	2e	-	-	-	-	-	-	-
STEC380	pork	Beijing	2014	O141:H29	206	-	2e	-	-	-	-	-	-	-
STEC315	pork	Beijing	2013	O98:H30	361	-	2e	-	-	+	-	-	-	-
STEC314	pork	Beijing	2013	O98:H10	641	-	2e	-	-	+	-	-	-	-
STEC345	pork	Beijing	2014	O57:H21	683	-	2e	-	-	-	-	-	-	-
STEC383	pork	Beijing	2014	O172:H30	710	-	2e	-	-	+	-	-	-	-
STEC382	pork	Beijing	2014	O91:H4	953	-	2e	-	-	-	-	-	-	-
STEC385	pork	Beijing	2014	O91:H4	953	-	2e	-	-	-	-	-	-	-
STEC386	pork	Beijing	2014	O91:H4	953	-	2e	-	-	-	-	-	-	-
STEC387	pork	Beijing	2014	O91:H4	953	-	2e	-	-	-	-	-	-	-
STEC318	pork	Beijing	2014	O121:H10	4440	-	2e	-	-	+	-	-	-	-
MN1205-30	yak	Yushu tibetan	2012	O78:H8	40	1a	2d	-	+	-	-	+	-	-
MN1205-07	yak	Yushu tibetan	2012	O8:H16	56	-	2b	-	-	-	-	-	-	-
MN1278-09	yak	Yushu tibetan	2012	O2:H21	56	-	2a+2c	-	+	-	-	+	-	-
MN1205-18	yak	Yushu tibetan	2012	O6:H14	56	-	2b	-	+	-	-	+	-	-
MN1208-23	yak	Yushu tibetan	2012	O78:H21	56	-	2c	-	+	-	-	+	-	-
MN1278-19	yak	Yushu tibetan	2012	O78:H8	56	-	2a	-	+	-	-	+	-	-
MN1208-04	yak	Yushu tibetan	2012	ONT:H7	56	1a	-	-	+	-	-	+	-	-
MN1208-27	yak	Yushu tibetan	2012	O78:H45	56	-	2g	-	-	+	-	-	+	-
MN1278-18	yak	Yushu tibetan	2012	O12:H12	154	1a	-	-	+	-	-	+	-	-
MN1208-26	yak	Yushu tibetan	2012	O117:H21	155	-	2b	-	-	+	-	-	-	-
MN1205-20	yak	Yushu tibetan	2012	O158:H16	223	-	2b	-	-	-	-	-	-	-
MN1287-22	yak	Yushu tibetan	2012	O127:H8	223	1a	2d	-	+	-	-	+	-	-
MN1205-29	yak	Yushu tibetan	2012	O117:H21	297	-	2b	-	-	-	-	-	-	-
MN1287-16	yak	Yushu tibetan	2012	O22:H8	297	-	2b	-	-	-	-	-	-	-
MN1278-01	yak	Yushu tibetan	2012	O149:H45	297	-	2d	-	+	-	-	+	-	-
MN1208-05	yak	Yushu tibetan	2012	O6:H21	297	1a	-	-	+	-	-	+	-	-
MN1205-32	yak	Yushu tibetan	2012	ONT:H21	446	1a	2d	-	+	-	-	+	-	-
MN1287-21	yak	Yushu tibetan	2012	ONT:H8	446	1a	-	-	+	-	-	+	-	-
MN1287-20	yak	Yushu tibetan	2012	O137:H21	737	1a	2a	-	+	-	-	+	-	-
MN1208-24	yak	Yushu tibetan	2012	O22:H8	906	-	2b	-	-	-	-	-	-	-
MN1287-12	yak	Yushu tibetan	2012	O8:H45	906	-	2b	-	-	-	-	-	-	-
MN1208-10	yak	Yushu tibetan	2012	O8:H9	906	1a	2d	-	+	-	-	+	-	-
MN1278-04	yak	Yushu tibetan	2012	ONT:H8	906	-	2a	-	+	-	-	+	-	-
MN1287-15	yak	Yushu tibetan	2012	ONT:H21	937	1a	-	-	+	-	-	+	-	-
MN1208-28	yak	Yushu tibetan	2012	O8:H45	1001	-	2g	-	-	+	-	-	+	-
MN1205-24	yak	Yushu tibetan	2012	O117:H21	1248	-	2b	-	-	-	-	-	-	-
MN1287-03	yak	Yushu tibetan	2012	O158:H8	2097	-	2b	-	+	-	-	+	-	-
MN1205-25	yak	Yushu tibetan	2012	ONT:H40	2387	-	2b	-	-	-	-	-	-	-
MN1208-35	yak	Yushu tibetan	2012	O52:H2	3682	-	2b	-	-	-	-	-	-	-
MN1208-36	yak	Yushu tibetan	2012	O78:H45	3683	-	2g	-	-	+	-	-	+	-
MN1208-40	yak	Yushu tibetan	2012	O117:H21	3684	-	2b	-	-	-	-	-	-	-
MN1278-10	yak	Yushu tibetan	2012	O2:H45	3685	1a	-	-	-	+	-	-	-	-
MN1278-13	yak	Yushu tibetan	2012	O2:H45	3686	1a	-	-	-	+	-	-	-	-
MN1278-17	yak	Yushu tibetan	2012	O78:H44	3688	-	2d	-	-	-	-	-	+	-
MN1278-24	yak	Yushu tibetan	2012	O52:H2	3689	-	2b	-	-	-	-	-	-	-
MN1205-36	yak	Yushu tibetan	2012	O8:H16	3689	-	2b	-	-	-	-	-	-	-
MN1278-21	yak	Yushu tibetan	2012	O78:H8	3689	-	2a+2c	-	+	-	-	+	-	-
MN1287-05	yak	Yushu tibetan	2012	O2:H45	3691	1a	-	-	-	+	-	-	-	-
MN1208-09	yak	Yushu tibetan	2012	O8:H16	3692	-	2b	-	-	-	-	-	-	-
MN1287-06	yak	Yushu tibetan	2012	O2:H45	3692	1a	-	-	-	+	-	-	-	-
MN1208-16	yak	Yushu tibetan	2012	O8:H19	3692	1a	-	-	+	-	-	+	-	-
MN1208-19	yak	Yushu tibetan	2012	ONT:ONT	3692	1a	2a+2b	-	+	-	-	+	-	-
MN1287-10	yak	Yushu tibetan	2012	O66:H21	3693	-	2a+2b	-	+	-	-	+	-	-
MN1205-01	yak	Yushu tibetan	2012	O117:H21	3880	-	2b	-	-	-	-	-	-	-
MN1205-03	yak	Yushu tibetan	2012	ONT:H8	3881	1a	2b	-	+	-	-	+	-	-
MN1205-04	yak	Yushu tibetan	2012	O8:H2	3882	-	2d	-	+	-	-	+	-	-
MN1205-17	yak	Yushu tibetan	2012	O117:H21	3883	-	2b	-	-	-	-	-	-	-
MN1205-28	yak	Yushu tibetan	2012	O8:H16	3883	-	2b	-	-	+	-	-	-	-
MN1205-06	yak	Yushu tibetan	2012	O165:H8	3883	1a	-	-	+	-	-	+	-	-
MN1205-23	yak	Yushu tibetan	2012	O165:H8	3883	1a	2d	-	+	-	-	+	-	-
MN1205-09	yak	Yushu tibetan	2012	O117:H2	3884	-	2b	-	-	-	-	-	-	-
MN1208-22	yak	Yushu tibetan	2012	O78:HNT	3884	-	2a	+	+	-	+	+	-	-
MN1208-01	yak	Yushu tibetan	2012	ONT:H21	3885	-	2d	-	+	-	-	+	-	-
MN1208-25	yak	Yushu tibetan	2012	O12:H44	3886	-	2d	-	-	+	-	-	-	-
